# Supplementary material for: Genome-Wide Identification of QTLs for Grain Protein Content Based on Genotyping-by-Resequencing and Verification of qGPC1-1 in Rice
Source: Int J Mol Sci. 2020 Jan 9;21(2):408. doi: 10.3390/ijms21020408 (PMC7014352; doi:10.3390/ijms21020408)
Supplement: Supplementary file 1 [file ijms-21-00408-s001.zip]

Archive with 1 entries (1 files):
- ijms-662313-supplementary.pdf
